# Supplementary material for: Factors Affecting Psychological and Health-Related Quality-of-Life Status in Children and Adolescents with Congenital Heart Diseases
Source: Children (Basel). 2022 Apr 18;9(4):578. doi: 10.3390/children9040578 (PMC9032000; doi:10.3390/children9040578)
Supplement: Supplementary file 1 [file children-09-00578-s001.zip]

Archive with 1 entries (1 files):
- children-1666339-supplementary.xlsx
