# Supplementary material for: Factors Affecting Psychological and Health-Related Quality-of-Life Status in Children and Adolescents with Congenital Heart Diseases
Source: Children (Basel). 2022 Apr 18;9(4):578. doi: 10.3390/children9040578 (PMC9032000; doi:10.3390/children9040578)
Supplement: Supplementary file 1 [file children-09-00578-s001.zip › children-1666339-supplementary.xlsx]

## Sheet: Sheet2
serial number	age	sex	ASD(0-no,1-yes)	VSD(0-no, 1-yes)	Rt side great artery anomaly(0-no, 1-yes)(ex: PS, PA)	Lt side great artery anomaly(0-no, 1-yes)(ex: AS, CoA)	venous return anomaly(0-no, 1-yes)	PDA(0-no, 1-yes)	cyanotic heart (0-no, 1-yes)	ICU stay(0-no, 1-yes)	CATH（0-no, 1-yes)	CATH intervention(0-no, 1-yes)	OP(0-no, 1-yes)	op >1 time(0-no, 1-yes)	導管次數>1 time (0-no, 1-yes)	CDI_TW total score	CDI_TW total score percentile	CDI_TW total score T score	A score(Negative mood)	A score(Negative mood) percentile	A score(Negative mood) T score	B score (interpersonal problems)	B score (interpersonal problems) percentile	B score (interpersonal problems) T score	C score (ineffectiveness)	C score (ineffectiveness) percentile	C score (ineffectiveness) T score	C score (anhedonia)	C score (anhedonia) percentile	C score (anhedonia)T score	E score (negative self-esteem)	E score (negative self-esteem) percentile	E score (negative self-esteem) T score	CHQ score	1.1	2.1a	2.1b	2.1c	2.1d	2.1e	2.1f	3.1a	3.1b	3.1c	3.2a	3.2b	4.1	4.2	5.1a
CV_1	12	M	1	1	0	1	0	1	1	1	1	1	1	1	0	10	40	45	1	33	42	2	82	54	2	44	46	4	68	52	1	14	37		100	100	100	100	100	100	100	100	100	100	100	100	100	100	50
CV_10	17	M	1	1	1	0	0	0	1	1	1	0	1	1	0	7	14	39	1	29	41	1	64	47	4	75	54	1	13	38	0	3	33		60	33	33	33	33	33	33	33	33	33	33	33	40	40	50
CV_100	11	M	0	1	0	0	0	0	1	1	1	0	1	1	1	12	51	48	2	56	47	2	82	54	3	65	52	3	55	48	2	37	43		30	0	33	66	100	100	100	66	66	66	33	66	80	80	50
CV_101	14	F	0	1	0	0	0	0	1	1	1	0	1	1	1	12	55	49	2	55	47	1	64	48	4	85	59	3	52	47	2	42	44		60	66	100	100	100	100	100	100	100	100	66	100	80	60	50
CV_102	16	F	0	1	1	0	1	0	1	1	1	0	1	1	1	1	20	40	2	36	43	0	37	40	4	77	54	2	23	42	1	17	37		100	66	100	100	100	100	100	100	100	100	100	100	100	100	100
CV_103	17	M	0	1	1	0	0	1	1	1	1	1	1	1	1	6	10	38	2	46	45	0	29	40	1	12	35	3	46	45	0	3	33		0	0	0	33	33	66	100	100	100	100	33	33	100	100	100
CV_104	18	M	0	1	1	0	0	1	1	1	1	0	1	1	1	17	70	53	4	78	55	2	84	55	3	52	48	6	84	57	2	47	45		30	33	0	100	100	66	33	33	33	33	33	33	100	100	50
CV_105	11	M	1	0	0	0	0	0	0	0	0	0	0	0	0	15	66	53	3	73	53	1	56	46	3	65	52	4	68	52	4	81	54		100	100	100	100	100	100	100	100	100	100	100	100	80	100	50
CV_106	10	M	0	1	0	0	0	0	0	0	0	0	0	0	0	10	40	45	4	86	58	2	82	54	2	44	46	0	10	37	2	37	43		60	66	66	66	66	66	100	100	100	100	100	100	60	100	50
CV_107	10	F	0	1	0	0	0	0	0	0	0	0	0	0	0	2	5	35	0	13	37	0	34	40	0	17	37	1	26	40	1	21	39		85	100	100	100	100	100	100	100	100	100	100	100	100	100	100
CV_108	18	F	0	1	0	0	0	0	0	0	0	0	0	0	0	3	2	32	1	19	39	0	37	40	1	15	36	0	3	30	1	17	37		60	100	100	100	100	100	100	100	100	100	100	100	100	100	75
CV_109	14	M	0	1	0	0	0	0	0	0	0	0	0	0	0	12	51	48	3	73	53	0	19	38	2	44	46	4	68	52	3	62	49		30	100	100	100	100	100	100	100	100	100	100	100	100	100	50
CV_11	18	M	1	1	1	0	0	0	1	0	1	1	1	0	1	3	3	33	0	10	36	0	29	40	1	12	35	1	13	38	1	21	39		60	33	66	100	100	100	100	100	100	100	100	100	100	100	75
CV_110	14	M	0	1	0	0	0	0	0	0	0	0	0	0	0	4	7	36	0	13	36	1	56	46	2	44	46	0	10	37	1	14	37		85	33	33	33	33	33	33	66	100	33	66	66	80	80	75
CV_111	18	F	0	1	0	0	0	0	0	0	0	0	0	0	0	7	11	37	1	19	39	0	37	40	1	15	36	4	48	54	1	17	37		30	100	100	100	100	100	100	100	100	100	100	100	80	100	75
CV_112	18	F	0	1	0	0	0	0	0	0	0	0	0	0	0	9	20	40	2	36	43	0	37	40	2	31	42	4	48	54	1	17	37		85	100	100	100	100	100	100	100	100	100	100	100	100	100	75
CV_113	10	M	0	1	0	0	0	0	0	0	0	0	0	0	0	12	51	48	5	93	64	1	56	46	1	29	40	4	68	52	1	14	37		100	100	100	100	100	100	100	66	66	100	100	100	60	80	25
CV_114	16	F	0	1	0	0	0	0	0	0	0	0	0	0	0	6	7	36	4	66	52	0	37	40	0	5	30	1	11	36	1	17	37		60	66	100	100	100	100	100	100	100	100	100	100	80	80	50
CV_115	12	F	0	1	0	0	0	0	0	0	1	0	0	0	0	4	9	38	1	36	42	1	64	48	0	17	37	2	40	44	0	5	33		85	100	100	100	100	100	100	100	100	100	100	100	60	80	25
CV_116	12	M	0	1	0	0	0	0	0	0	0	0	0	0	0	12	51	48	1	33	42	2	82	54	0	10	34	6	88	60	3	62	49		30	100	100	100	66	100	100	100	100	100	100	100	100	100	50
CV_117	18	F	0	1	0	0	0	0	0	0	1	0	0	0	0	7	11	37	2	36	43	1	74	50	3	56	48	0	3	30	1	17	37		85	100	100	100	100	100	100	100	100	100	100	100	100	100	75
CV_118	18	F	0	1	0	0	0	0	0	0	0	0	0	0	0	11	29	43	3	52	47	0	37	40	1	15	36	5	62	60	2	39	43		85	33	66	100	100	100	100	100	100	100	100	100	100	100	75
CV_119	18	M	0	1	0	0	0	0	0	0	0	0	0	0	0	5	6	36	1	29	41	0	29	40	2	30	41	0	5	34	2	47	45		85	100	100	100	100	100	100	100	100	100	100	100	100	100	100
CV_12	18	F	1	1	1	0	0	0	1	1	1	0	1	0	0	8	16	39	1	19	39	2	91	59	2	31	42	2	23	42	1	17	37		60	66	66	66	66	100	100	100	100	100	100	100	80	100	50
CV_120	18	M	0	1	0	0	0	0	0	0	0	0	0	0	0	3	3	33	0	10	36	1	64	47	0	4	29	0	5	34	2	47	45		30	100	100	100	100	100	100	100	100	100	100	100	100	100	50
CV_121	18	F	0	1	0	0	0	0	0	0	0	0	0	0	0	21	79	57	5	80	56	1	74	50	4	77	54	7	86	72	4	75	54		60	100	100	100	100	100	100	66	100	66	100	100	80	80	25
CV_122	18	M	0	1	0	0	0	0	0	0	0	0	0	0	0	18	73	55	3	62	50	1	64	47	3	52	48	9	96	69	2	47	45		60	100	100	100	100	100	100	100	100	66	100	100	60	80	50
CV_123	10	F	0	1	0	0	0	0	0	0	1	0	0	0	0	5	15	39	1	36	42	2	85	56	0	17	37	1	26	40	1	21	39		85	100	100	100	100	100	100	100	100	100	100	100	60	60	100
CV_124	11	M	0	1	0	0	0	0	0	0	0	0	0	0	0	9	31	44	4	86	58	0	19	38	2	44	46	1	25	40	2	37	43		85	100	100	100	100	100	100	100	100	100	100	100	100	100	50
CV_125	17	F	0	1	0	0	0	0	0	0	1	0	0	0	0	10	24	42	0	7	34	1	74	50	6	97	66	2	23	42	1	17	37		60	100	100	100	100	100	100	100	100	100	100	100	60	80	100
CV_126	9	M	0	1	0	0	0	0	0	0	1	0	0	0	1	0	0	30	0	13	36	0	19	38	0	10	34	0	10	37	0	2	32		60	100	100	100	100	100	100	100	100	100	100	100	100	100	100
CV_127	18	M	0	1	0	0	0	0	0	0	0	0	0	0	0	10	30	43	3	62	50	1	64	47	1	12	35	4	60	49	1	21	39		100	100	100	100	100	100	100	100	100	100	100	100	100	100	50
CV_128	16	M	0	1	0	0	0	0	0	0	0	0	0	0	0	14	54	49	4	78	55	2	84	55	3	52	48	4	60	49	1	21	39		30	100	100	100	100	100	100	100	100	100	100	100	60	60	75
CV_129	9	M	0	1	0	0	0	0	0	0	0	0	0	0	0	2	1	33	0	13	36	0	19	38	0	10	34	1	25	40	1	14	37		60	100	100	100	100	100	100	100	100	100	100	100	80	80	75
CV_13	13	F	1	1	1	0	0	0	1	1	1	0	1	0	0	13	61	50	4	82	56	0	34	40	5	94	64	2	40	44	2	42	44		85	100	100	100	100	100	100	100	100	100	100	100	100	100	50
CV_130	13	F	0	1	0	0	0	0	0	0	1	0	0	0	0	11	52	48	3	69	52	0	34	40	2	54	48	2	40	44	4	81	55		85	100	100	100	100	100	100	100	100	100	100	100	100	100	50
CV_131	10	F	1	0	0	0	0	0	0	0	0	0	0	0	0	7	24	42	1	36	42	0	34	40	1	38	42	4	64	51	1	21	39		85	100	100	100	100	100	100	100	100	100	100	100	100	100	100
CV_132	13	M	0	1	0	0	0	0	0	0	1	0	0	0	0	5	10	37	1	33	42	0	19	38	1	29	40	3	55	48	0	2	32		85	100	100	100	100	100	100	100	100	100	100	100	100	100	75
CV_133	16	M	0	1	0	0	0	0	0	0	0	0	1	0	0	1	1	31	0	10	36	0	29	40	0	4	29	0	5	34	1	21	39		85	100	100	100	100	100	100	100	100	100	100	100	100	100	50
CV_134	14	F	0	1	0	0	0	0	0	1	1	0	1	0	0	3	6	37	1	36	42	1	64	48	0	17	37	1	26	40	0	5	33		60	66	100	100	100	100	100	100	100	100	100	100	80	60	75
CV_135	18	M	0	1	0	0	0	0	0	1	1	0	1	0	0	4	4	35	0	10	36	1	64	47	0	4	29	2	27	42	1	21	39		85	66	66	66	66	100	100	100	100	100	100	100	100	100	50
CV_136	18	F	0	1	0	0	0	0	0	1	1	0	1	0	1	4	3	33	1	19	39	0	37	40	0	5	30	2	23	42	1	17	37		85	100	100	100	100	100	100	100	100	100	100	100	100	100	50
CV_137	18	F	0	1	0	0	0	0	0	1	1	0	1	0	0	4	3	33	2	36	43	0	37	40	0	5	30	1	11	36	1	17	37		85	100	100	100	100	100	100	100	100	100	100	100	100	100	100
CV_138	17	F	0	1	0	0	0	0	0	1	1	0	1	0	0	26	93	64	4	66	52	2	91	59	4	77	54	9	97	84	7	98	71		85	100	100	100	100	100	100	100	100	100	100	100	60	60	50
CV_139	14	F	0	1	0	0	0	0	0	1	1	0	1	0	0	8	30	43	1	36	42	0	34	40	3	73	53	3	52	47	1	21	39		85	66	100	100	100	100	100	66	66	66	66	66	100	100	50
CV_14	13	F	1	1	0	1	0	0	1	0	0	0	1	0	0	11	52	48	3	69	52	2	85	56	4	85	59	1	26	40	1	21	39		30	66	66	100	100	100	100	100	100	100	100	100	60	80	50
CV_140	15	M	0	1	0	0	0	0	0	1	1	0	1	0	0	8	24	42	1	33	42	0	19	38	3	65	52	1	25	40	3	62	49		30	66	100	100	100	100	66	66	100	66	100	100	100	100	50
CV_141	11	F	0	1	0	0	0	0	0	1	1	0	1	0	0	5	15	39	0	13	37	0	34	40	0	17	37	3	52	47	2	42	44		100	100	100	100	100	100	100	100	100	100	100	100	100	100	75
CV_142	14	F	0	1	0	0	0	0	0	1	1	0	1	0	0	7	24	42	1	36	42	0	34	40	3	73	53	2	40	44	1	21	39		60	100	100	100	100	100	100	100	100	100	100	100	80	100	75
CV_143	17	M	0	1	0	0	0	0	0	1	1	0	1	0	1	5	6	36	0	10	36	1	64	47	0	4	29	2	27	42	2	47	45		85	100	100	100	100	100	100	100	100	100	100	100	100	100	75
CV_144	9	M	0	1	0	0	0	0	0	1	1	0	1	0	0	2	1	33	1	33	42	0	19	38	1	29	40	0	10	37	0	2	32		30	66	66	100	100	100	100	100	100	100	33	33	100	100	50
CV_145	14	F	0	1	0	0	0	0	0	1	1	0	1	0	0	12	55	49	1	36	42	2	85	56	1	38	42	5	76	55	3	62	50		85	100	100	100	100	100	100	100	100	100	100	100	100	100	100
CV_146	18	M	0	1	0	0	0	0	0	1	1	0	1	0	0	6	10	38	4	78	55	1	64	47	0	4	29	0	5	34	1	21	39		85	100	100	100	100	100	100	100	100	100	100	100	80	80	50
CV_147	18	F	0	1	0	0	0	0	0	1	1	0	1	0	0	17	61	52	4	66	52	0	37	40	4	77	54	6	75	66	3	58	49		85	66	66	66	100	100	100	100	100	100	100	100	100	100	50
CV_148	18	M	0	1	0	0	0	0	0	1	1	0	1	0	0	22	86	60	6	94	64	0	29	40	5	90	60	9	96	69	2	47	45		85	100	100	100	100	100	100	33	33	33	100	100	100	100	100
CV_149	16	F	0	1	0	0	0	0	0	1	1	0	1	0	0	6	7	36	2	36	43	0	37	40	3	56	48	0	3	30	1	17	37		100	100	100	100	100	100	100	100	100	100	100	100	100	100	100
CV_15	15	F	1	1	0	0	0	0	1	1	1	1	1	0	1	12	55	49	2	55	47	1	64	48	2	54	48	4	64	51	3	62	50		85	100	100	100	100	100	100	100	100	100	100	100	100	100	75
CV_150	18	F	0	1	0	0	0	0	0	1	1	0	1	0	0	6	7	36	1	19	39	1	74	50	0	5	30	3	35	48	1	17	37		85	100	100	100	100	100	100	100	100	100	100	100	80	80	75
CV_151	10	M	0	1	0	0	0	0	0	1	1	0	1	0	0	4	7	36	0	13	36	2	82	54	0	10	34	1	25	40	1	14	37		60	100	100	100	100	100	100	100	100	100	100	100	100	100	75
CV_152	17	F	0	1	0	0	0	0	0	0	1	0	1	0	0	13	41	46	4	66	52	0	37	40	2	31	42	3	35	48	4	75	54		85	100	100	100	100	100	100	100	100	100	100	100	100	100	75
CV_153	16	M	0	1	0	0	0	0	0	1	1	0	1	0	0	15	58	50	3	62	50	2	84	55	3	52	48	4	60	49	3	67	50		60	100	100	100	100	100	100	66	66	33	100	100	80	80	50
CV_154	18	M	0	1	0	0	0	0	0	1	1	0	1	0	0	15	58	50	4	78	55	0	29	40	0	4	29	8	93	65	3	67	50		100	100	100	100	100	100	100	100	100	100	100	100	80	80	50
CV_155	12	M	0	1	0	0	0	0	0	1	1	0	1	0	0	12	51	48	2	56	47	1	56	46	4	84	57	4	68	52	1	14	37		30	33	66	66	100	100	100	33	66	33	100	100	100	100	50
CV_156	10	M	0	1	0	0	0	0	0	1	1	0	1	0	0	24	95	66	4	86	58	2	82	54	5	95	63	9	97	71	4	81	54		85	100	100	100	100	100	100	100	100	100	100	100	100	100	50
CV_157	16	M	0	1	0	0	0	0	0	1	1	0	1	0	1	8	19	41	0	10	36	0	29	40	3	52	48	2	27	42	3	67	50		85	100	100	100	100	100	100	66	66	100	100	100	100	100	75
CV_158	16	F	0	1	0	0	0	0	0	1	1	0	1	0	1	10	24	42	3	52	47	1	74	50	0	5	30	2	23	42	4	75	54		100	100	100	100	100	100	100	100	100	100	100	100	100	100	100
CV_159	18	F	0	1	0	0	0	0	0	1	1	0	1	1	0	9	20	40	2	36	43	0	37	40	3	56	48	3	35	48	1	17	37		30	66	100	100	100	100	100	33	33	33	66	33	80	80	25
CV_16	15	F	1	1	1	0	0	0	0	1	1	0	1	0	0	7	24	42	0	13	37	1	64	48	2	54	48	2	40	44	2	42	44		85	66	66	100	100	100	100	66	66	66	66	66	100	100	50
CV_160	18	M	0	1	1	0	0	0	0	1	1	0	1	0	0	7	14	39	2	46	45	1	64	47	1	12	35	2	27	42	1	21	39		100	100	100	100	100	100	100	100	100	100	100	100	100	100	100
CV_161	18	M	0	1	1	0	0	0	0	1	1	0	1	0	0	13	48	48	3	62	50	2	84	55	2	30	41	5	73	53	1	21	39		60	33	66	100	100	100	100	100	100	100	100	100	100	100	75
CV_162	9	M	0	1	1	0	0	0	0	1	1	0	1	0	0	6	15	39	3	73	53	0	19	38	0	10	34	2	42	44	1	14	37		85	100	100	100	100	100	100	100	100	100	100	100	100	100	75
CV_163	16	M	0	1	1	0	0	0	0	1	1	0	1	0	0	3	3	33	0	10	36	0	29	40	2	30	41	0	5	34	1	21	39		85	100	100	100	100	100	100	66	100	66	100	100	100	100	75
CV_164	11	M	0	1	1	0	0	0	0	1	1	0	1	0	0	5	10	37	0	13	36	0	19	38	3	65	52	2	42	44	0	2	32		60	100	100	100	100	100	100	100	100	100	100	100	100	100	0
CV_165	12	F	0	1	1	0	0	0	0	1	1	0	1	0	0	8	30	43	3	69	52	0	34	40	0	17	37	4	64	51	1	21	39		30	66	66	66	66	100	100	100	100	100	100	100	60	60	75
CV_166	18	F	0	1	1	0	0	0	0	1	1	0	1	0	0	4	3	33	0	7	34	0	37	40	1	15	36	2	23	42	1	17	37		85	100	100	100	100	100	100	100	100	100	100	100	100	100	75
CV_167	18	M	1	0	0	0	0	0	0	0	0	0	0	0	0	21	84	59	4	78	55	3	93	63	4	75	54	7	89	61	3	67	50		85	100	100	100	100	100	100	100	100	100	100	100	100	100	75
CV_168	10	F	1	0	0	0	0	0	0	0	0	0	0	0	0	12	55	49	2	55	47	1	64	48	2	54	48	5	76	55	2	42	44		85	100	66	100	100	100	100	100	66	66	100	100	80	80	25
CV_169	12	F	1	0	0	0	0	0	0	0	0	0	0	0	0	15	69	53	6	94	66	0	34	40	0	17	37	5	76	55	4	81	55		60	100	66	100	100	100	100	100	100	100	100	100	100	100	100
CV_17	11	F	1	1	1	0	0	0	0	1	1	0	1	0	0	24	93	66	7	98	71	3	95	64	2	54	48	8	94	65	4	81	55		60	66	66	100	100	100	100	100	100	100	100	100	80	80	50
CV_170	11	M	1	0	0	0	0	0	0	0	0	0	0	0	0	6	15	39	2	56	47	0	19	38	0	10	34	3	55	48	1	14	37		100	100	100	100	100	100	100	100	100	100	100	100	100	100	75
CV_171	12	F	1	0	0	0	0	0	0	0	0	0	0	0	0	7	24	42	2	55	47	0	34	40	0	17	37	4	64	51	1	21	39		85	100	100	100	100	100	100	100	100	100	100	100	80	80	75
CV_172	14	F	1	0	0	0	0	0	0	0	1	0	0	0	0	6	21	41	1	36	42	1	64	48	2	54	48	1	26	40	1	21	39		60	100	100	100	100	100	100	100	66	100	100	100	100	100	100
CV_173	16	F	1	0	0	0	0	0	0	0	0	0	0	0	0	10	24	42	3	52	47	0	37	40	2	31	42	3	35	48	2	39	43		60	66	100	100	100	100	100	100	100	100	100	100	100	100	50
CV_174	11	F	1	0	0	0	0	0	0	0	0	0	0	0	0	16	72	54	5	90	61	0	34	40	4	85	59	7	91	62	0	5	33		30	100	100	100	100	100	100	100	100	100	100	100	100	100	75
CV_175	12	F	1	0	0	0	0	0	0	0	0	0	0	0	0	3	6	37	0	13	37	0	34	40	0	17	37	2	40	44	1	21	39		100	100	100	100	100	100	100	100	100	100	100	100	100	100	50
CV_176	13	F	1	0	0	0	0	0	0	0	0	0	0	0	0	7	24	42	2	55	47	1	64	48	1	38	42	2	40	44	1	21	39		60	33	66	100	100	100	100	100	100	100	66	100	80	80	50
CV_177	17	M	1	0	0	0	0	0	0	0	0	0	0	0	0	7	14	39	2	46	45	1	64	47	1	12	35	1	13	38	2	47	45		85	66	100	100	100	100	100	100	100	100	100	100	100	100	75
CV_178	13	F	1	0	0	0	0	0	0	0	0	0	0	0	0	5	15	39	2	55	47	2	85	56	0	17	37	0	11	37	1	21	39		85	66	66	66	66	66	66	100	66	100	66	66	100	100	50
CV_179	13	M	1	0	0	0	0	0	0	1	1	1	0	0	0	19	86	59	2	56	47	3	93	61	5	95	63	6	88	60	3	62	49		60	100	100	100	100	100	66	100	100	100	100	100	100	100	75
CV_18	12	M	1	1	1	0	0	0	0	0	1	0	0	0	0	15	66	53	4	86	58	2	82	54	1	29	40	5	81	56	3	62	49		85	100	100	100	100	100	100	100	100	100	100	100	100	100	0
CV_180	13	F	1	0	0	0	0	0	0	1	1	1	0	0	0	6	21	41	0	13	37	2	85	56	0	17	37	3	52	47	1	21	39		60	100	100	100	100	100	100	100	100	100	100	100	100	100	75
CV_181	12	F	1	0	0	0	0	0	0	1	1	1	0	0	0	2	5	35	0	13	37	0	34	40	1	38	42	0	11	37	1	21	39		85	66	100	100	100	100	100	100	100	100	66	100	100	100	75
CV_182	18	F	1	0	0	0	0	0	0	0	1	1	0	0	0	10	24	42	2	36	43	0	37	40	4	77	54	3	35	48	1	17	37		60	100	100	100	100	100	100	66	100	100	100	100	100	100	50
CV_183	17	F	1	0	0	0	0	0	0	1	1	1	0	0	1	3	2	32	0	7	34	0	37	40	2	31	42	1	11	36	0	2	32		85	100	100	100	100	100	100	100	100	100	100	100	100	100	100
CV_184	18	M	1	0	0	0	0	0	0	1	1	1	0	0	0	15	58	50	2	46	45	3	93	63	4	75	54	5	73	53	1	21	39		85	100	100	100	100	100	100	100	100	100	100	100	100	100	50
CV_185	18	F	1	0	0	0	0	0	0	1	1	1	0	0	0	15	52	49	3	52	47	2	91	59	2	31	42	8	93	78	0	2	32		100	100	100	100	100	100	100	100	100	100	100	100	100	100	50
CV_186	13	F	1	0	0	0	0	0	0	1	1	1	0	0	1	0	1	32	0	13	37	0	34	40	0	17	37	0	11	37	0	5	33		85	100	100	100	100	100	100	66	100	100	100	100	100	100	75
CV_187	15	F	1	0	0	0	0	0	0	1	1	1	0	0	1	3	6	37	0	13	37	0	34	40	0	17	37	2	40	44	1	21	39		60	66	100	100	100	100	100	100	100	100	100	100	60	60	75
CV_188	11	F	0	0	0	0	0	1	0	0	1	1	0	0	0	16	72	54	2	55	47	3	95	64	2	54	48	5	76	55	4	81	55		85	100	100	100	100	100	100	100	100	100	100	100	100	100	25
CV_189	9	F	0	0	0	0	0	1	0	0	1	1	0	0	0	8	30	43	4	82	56	1	64	48	1	38	42	1	26	40	1	21	39		30	100	100	100	100	100	100	100	100	100	100	100	80	80	50
CV_19	12	M	1	1	1	0	0	0	0	1	1	0	1	0	0	14	60	51	3	73	53	1	56	46	2	44	46	4	68	52	4	81	54		85	100	100	100	100	100	100	100	100	100	100	100	100	100	50
CV_190	12	M	0	0	0	0	0	1	0	0	1	1	0	0	0	8	24	42	2	56	47	0	19	38	2	44	46	3	55	48	1	14	37		100	100	100	100	100	100	100	100	100	100	100	100	100	100	100
CV_191	15	F	0	0	0	0	0	1	0	0	1	1	0	0	0	17	75	56	2	55	47	0	34	40	3	73	53	6	83	58	6	95	66		60	100	100	100	100	100	100	100	100	100	100	100	100	80	50
CV_192	10	F	0	0	0	0	0	1	0	0	1	1	0	0	0	8	30	43	3	69	52	0	34	40	1	38	42	2	40	44	2	42	44		60	100	100	100	100	100	100	100	100	100	100	100	80	100	75
CV_193	16	M	0	0	0	0	0	1	0	0	1	1	0	0	0	6	10	38	3	62	50	2	84	55	0	4	29	0	5	34	1	21	39		60	100	100	100	100	100	100	100	100	100	100	100	100	100	50
CV_194	18	F	0	0	0	0	0	1	0	0	1	1	0	0	0	7	11	37	1	19	39	1	74	50	1	15	36	2	23	42	2	39	43		60	100	100	100	100	100	100	100	100	100	100	100	100	100	50
CV_195	10	F	0	0	0	0	0	1	0	0	1	1	0	0	0	30	98	74	7	98	71	7	>98	97	3	73	53	9	97	69	4	81	55		30	0	0	100	100	100	66	100	100	100	33	33	80	80	25
CV_196	16	M	0	0	0	0	0	1	0	1	1	1	1	0	1	15	58	50	3	62	50	3	93	63	3	52	48	5	73	53	1	21	39		85	100	100	100	100	100	100	100	100	100	100	100	100	100	75
CV_197	12	M	0	0	0	0	0	1	0	0	0	0	1	0	0	1	0	31	0	13	36	0	19	38	1	29	40	0	10	37	0	2	32		100	100	100	100	100	100	100	100	100	100	100	100	100	100	75
CV_198	17	M	0	0	0	0	0	1	0	1	0	0	1	0	0	4	4	35	1	29	41	0	29	40	1	12	35	0	5	34	2	47	45		85	100	100	100	100	100	100	100	100	100	100	100	80	80	50
CV_199	17	F	1	0	0	0	0	0	0	1	1	1	0	0	0	17	61	52	5	80	56	1	74	50	4	77	54	5	62	60	2	39	43		100	100	100	100	100	100	100	100	100	100	100	100	100	100	100
CV_2	9	F	1	1	1	0	0	1	0	1	1	0	1	0	0	1	2	34	0	13	37	0	34	40	0	17	37	0	11	37	1	21	39		60	66	100	100	100	100	100	100	100	100	100	100	100	100	50
CV_20	17	F	1	1	0	1	0	0	0	1	1	0	1	1	1	4	3	33	1	19	39	1	74	50	0	5	30	0	3	30	2	39	43		0	33	0	33	100	100	100	66	33	33	33	33	80	80	50
CV_200	11	M	1	0	0	0	0	0	0	1	1	1	0	0	1	23	93	65	3	73	53	0	19	38	6	>98	69	10	>98	75	4	81	54		60	100	100	100	100	100	100	100	100	100	100	100	80	80	50
CV_201	18	F	1	0	0	0	0	0	0	1	1	1	0	0	0	10	24	42	1	19	39	0	37	40	4	77	54	2	23	42	3	58	49		30	100	100	100	100	100	100	100	100	66	100	100	60	60	75
CV_202	14	M	1	0	0	0	0	0	0	1	1	1	0	0	1	4	7	36	0	13	36	1	56	46	2	44	46	0	10	37	1	14	37		85	100	100	100	100	100	100	66	100	100	100	100	100	100	50
CV_203	17	F	1	0	0	0	0	0	0	0	1	1	0	0	0	6	7	36	2	36	43	1	74	50	1	15	36	1	11	36	1	17	37		100	100	100	100	100	100	100	100	100	100	100	100	100	100	75
CV_204	10	M	1	0	0	0	0	0	0	1	1	1	0	0	0	4	7	36	0	13	36	1	56	46	0	10	34	1	25	40	2	37	43		85	100	100	100	100	100	100	100	100	100	100	100	100	100	75
CV_205	16	F	1	0	0	0	0	0	0	0	1	1	0	0	1	4	3	33	1	19	39	0	37	40	0	5	30	2	23	42	1	17	37		60	100	100	100	100	100	100	100	100	100	100	100	100	100	75
CV_206	14	F	1	0	0	0	0	0	0	0	1	1	0	0	0	6	21	41	1	36	42	0	34	40	2	54	48	2	40	44	1	21	39		85	100	100	100	100	100	100	100	100	100	100	100	100	100	75
CV_207	16	M	0	0	0	1	0	0	0	0	0	0	0	0	0	5	6	36	0	10	36	1	64	47	1	12	35	0	5	34	3	67	50		100	100	100	100	100	66	100	100	100	100	100	100	100	100	75
CV_208	18	F	0	0	0	1	0	0	0	0	0	0	0	0	0	1	1	29	0	7	34	0	37	40	1	15	36	0	3	30	0	2	32		30	66	66	66	66	66	66	100	100	100	100	100	60	80	25
CV_209	10	M	0	0	0	1	0	0	0	1	0	0	1	1	0	11	44	47	0	13	36	1	56	46	3	65	52	6	88	60	1	14	37		85	100	100	100	100	100	100	100	100	100	100	100	100	100	100
CV_21	17	M	1	1	0	0	0	0	0	1	1	0	1	0	0	3	3	33	0	10	36	1	64	47	0	4	29	1	13	38	1	21	39		60	100	100	100	100	100	100	66	66	66	66	66	100	80	75
CV_210	15	M	0	0	0	1	0	0	0	1	1	1	1	1	0	12	51	48	2	56	47	2	82	54	4	84	57	3	55	48	1	14	37		60	33	33	66	66	100	100	66	66	66	66	66	60	40	25
CV_211	18	M	0	0	0	1	0	0	0	1	1	1	1	0	1	11	38	45	2	46	45	0	29	40	4	75	54	4	60	49	1	21	39		60	33	100	100	100	100	100	100	66	100	100	66	100	100	50
CV_212	18	M	0	0	0	1	0	0	0	1	1	0	1	0	0	12	44	46	2	46	45	2	84	55	3	52	48	3	46	45	2	47	45		30	66	66	100	100	100	100	100	100	66	100	100	100	100	50
CV_213	14	F	0	0	0	1	0	0	0	1	1	1	1	0	0	17	75	56	4	82	56	1	64	48	5	94	64	1	26	40	6	95	66		60	66	100	100	100	100	100	66	33	66	66	66	100	100	50
CV_214	10	F	1	0	0	0	0	0	0	1	1	1	0	0	1	2	5	35	1	36	42	0	34	40	0	17	37	1	26	40	0	5	33		30	100	100	100	100	100	33	100	100	100	66	100	100	100	50
CV_215	16	F	1	0	0	0	0	0	0	1	1	1	0	0	0	9	20	40	3	52	47	1	74	50	0	5	30	3	35	48	2	39	43		85	100	100	100	100	100	100	100	100	100	100	100	100	100	50
CV_216	14	M	1	0	0	0	0	0	0	1	1	1	0	0	1	9	31	44	0	13	36	1	56	46	3	65	52	4	68	52	1	14	37		100	100	100	100	100	100	100	100	100	100	100	100	100	100	50
CV_217	13	M	0	0	0	1	0	0	0	0	1	1	0	0	0	1	0	31	0	13	36	0	19	38	0	10	34	0	10	37	1	14	37		85	100	100	100	100	100	100	100	100	100	100	100	100	100	50
CV_218	11	M	0	0	0	1	0	0	0	0	1	1	0	0	0	18	81	57	9	>98	86	1	56	46	0	10	34	5	81	56	3	62	49		60	33	33	33	66	33	100	66	66	66	66	66	100	100	50
CV_219	16	M	0	0	0	1	0	0	0	0	1	1	0	0	1	9	25	42	3	62	50	0	29	40	1	12	35	3	46	45	2	47	45		100	100	100	100	100	100	100	100	100	100	100	100	100	100	75
CV_22	18	M	1	1	0	0	0	0	0	1	0	0	1	0	0	11	38	45	2	46	45	0	29	40	5	90	60	1	13	38	3	67	50		85	33	0	33	66	100	100	33	66	0	0	66	60	20	50
CV_220	13	F	0	0	1	0	0	0	0	0	0	0	0	0	0	8	30	43	1	36	42	0	34	40	2	54	48	4	64	51	1	21	39		85	100	100	100	100	100	100	100	100	100	100	100	100	100	100
CV_221	18	F	0	0	1	0	0	0	0	0	1	0	0	0	0	11	29	43	3	52	47	2	91	59	0	5	30	4	48	54	2	39	43		60	66	100	100	100	100	100	100	100	100	100	100	100	100	75
CV_222	15	M	0	0	1	0	0	0	0	0	0	0	0	0	0	10	40	45	0	13	36	0	19	38	2	44	46	4	68	52	4	81	54		85	100	100	100	100	100	100	100	100	100	100	100	100	100	75
CV_223	18	F	0	0	1	0	0	0	0	0	0	0	0	0	0	12	34	45	2	36	43	0	37	40	3	56	48	3	35	48	4	75	54		85	100	100	100	100	100	100	100	100	100	100	100	100	100	50
CV_224	17	M	0	0	1	0	0	0	0	0	1	0	0	0	0	10	30	43	2	46	45	0	29	40	3	52	48	3	46	45	2	47	45		60	66	100	100	100	100	100	100	100	100	100	100	100	100	75
CV_225	12	F	0	0	1	0	0	0	0	0	0	0	0	0	0	1	2	34	0	13	37	0	34	40	0	17	37	0	11	37	1	21	39		85	100	100	100	100	100	100	100	100	100	100	100	100	100	50
CV_226	11	M	0	0	1	0	0	0	0	0	0	0	0	0	0	4	7	36	0	13	36	0	19	38	0	10	34	3	55	48	1	14	37		85	100	100	100	100	100	100	100	100	100	100	100	60	60	50
CV_227	16	M	0	0	1	0	0	0	0	0	0	0	0	0	0	4	4	35	2	46	45	0	29	40	1	12	35	0	5	34	1	21	39		60	100	100	100	100	100	100	100	100	100	100	100	100	100	50
CV_228	17	F	1	0	0	0	0	0	0	1	1	1	0	0	1	19	71	54	3	52	47	5	>98	88	7	>98	72	2	23	42	2	39	43		85	33	100	100	100	100	100	100	100	100	100	100	100	100	0
CV_229	18	M	0	0	1	0	0	0	0	0	1	1	0	0	0	10	30	43	1	29	41	1	64	47	2	30	41	2	27	42	4	82	56		85	100	100	100	100	100	100	66	100	66	100	100	100	100	50
CV_23	18	F	1	1	0	0	0	0	0	1	1	0	1	0	0	16	55	50	4	66	52	0	37	40	5	89	60	2	23	42	5	90	60		85	100	100	100	100	100	100	100	100	100	100	100	100	100	100
CV_230	18	F	0	0	1	0	0	0	0	1	1	1	0	0	0	10	24	42	3	52	47	0	37	40	3	56	48	1	11	36	3	58	49		85	100	100	100	100	100	100	100	100	66	100	100	80	80	50
CV_231	18	F	0	0	1	0	0	0	0	0	1	1	0	0	1	21	79	57	4	66	52	0	37	40	5	89	60	8	93	78	4	75	54		85	100	100	100	100	100	100	100	100	100	100	100	100	100	25
CV_232	13	M	0	0	1	0	0	0	0	0	1	1	0	0	1	3	4	34	1	33	42	0	19	38	0	10	34	1	25	40	1	14	37		85	100	100	100	100	100	100	100	100	100	100	100	100	100	100
CV_233	18	M	0	0	1	0	0	0	0	0	1	1	0	0	0	6	10	38	1	29	41	0	29	40	3	52	48	0	5	34	2	47	45		85	100	100	100	100	100	100	100	100	100	100	100	40	80	100
CV_234	14	F	0	0	1	0	0	0	0	0	1	1	0	0	0	11	52	48	3	69	52	0	34	40	4	85	59	2	40	44	2	42	44		85	100	100	100	100	100	100	100	100	100	100	100	80	60	50
CV_235	18	M	0	0	1	0	0	0	0	1	1	1	0	0	0	4	4	35	1	29	41	1	64	47	2	30	41	0	5	34	0	3	33		85	100	100	100	100	100	100	100	100	100	100	100	100	100	75
CV_236	17	F	0	0	1	0	0	0	0	0	1	1	0	0	0	4	3	33	0	7	34	0	37	40	1	15	36	2	23	42	1	17	37		30	100	100	100	100	100	100	100	100	100	100	100	100	100	50
CV_237	18	M	0	0	1	0	0	0	0	0	1	1	0	0	1	4	4	35	1	29	41	0	29	40	1	12	35	2	27	42	0	3	33		30	100	100	100	100	100	33	100	100	66	100	100	100	80	75
CV_238	15	F	0	0	1	0	0	0	0	0	1	1	0	0	0	3	6	37	1	36	42	1	64	48	0	17	37	0	11	37	1	21	39		85	100	100	100	100	100	100	100	100	100	100	100	100	100	75
CV_239	18	F	0	0	1	0	0	0	0	0	1	1	0	0	0	12	34	45	2	36	43	0	37	40	2	31	42	6	75	66	2	39	43		60	100	100	100	100	100	100	100	100	100	100	100	100	100	75
CV_24	18	M	1	1	0	0	0	0	0	1	1	0	1	0	0	11	38	45	1	29	41	1	64	47	3	52	48	2	27	42	4	82	56		100	100	100	100	100	100	100	100	100	100	100	100	100	100	50
CV_240	17	F	1	0	0	0	0	0	0	1	1	1	0	0	1	16	55	50	3	52	47	0	37	40	4	77	54	6	75	66	3	58	49		60	100	100	100	100	100	100	100	100	100	100	100	100	100	50
CV_241	18	F	1	0	0	0	0	0	0	1	1	1	0	0	1	13	41	46	2	36	43	0	37	40	4	77	54	5	62	60	2	39	43		100	100	100	100	100	100	100	100	100	100	100	100	100	100	25
CV_242	10	M	1	0	0	0	0	0	0	1	1	1	0	0	0	9	31	44	2	56	47	0	19	38	4	84	57	2	42	44	1	14	37		85	100	100	100	100	100	100	100	100	100	100	100	100	100	50
CV_243	10	F	1	0	0	0	0	0	0	1	1	1	0	0	1	6	21	41	1	36	42	0	34	40	1	38	42	3	52	47	1	21	39		60	66	66	100	100	100	100	100	100	100	100	100	100	100	50
CV_244	18	F	1	0	0	0	0	0	0	1	1	1	0	0	1	5	5	35	1	19	39	0	37	40	2	31	42	2	23	42	0	2	32		85	100	100	100	100	100	100	100	100	100	100	100	100	100	50
CV_245	18	M	0	0	0	1	0	1	0	1	1	0	1	0	0	14	54	49	3	62	50	1	64	47	4	75	54	5	73	53	1	21	39		85	100	100	100	100	100	100	100	100	100	100	100	100	100	75
CV_246	18	M	0	0	0	1	0	1	0	0	0	0	1	0	0	6	10	38	0	10	36	1	64	47	2	30	41	2	27	42	1	21	39		100	100	100	100	100	100	100	100	100	100	100	100	100	100	100
CV_247	18	M	0	0	0	1	0	1	0	1	1	0	1	0	0	8	19	41	1	29	41	1	64	47	1	12	35	4	60	49	1	21	39		60	100	100	100	100	100	100	100	100	100	100	100	100	100	25
CV_248	10	M	0	0	0	1	0	1	0	1	1	0	1	0	0	14	60	51	4	86	58	2	82	54	3	65	52	3	55	48	2	37	43		30	100	100	100	100	100	100	33	66	33	66	100	100	100	0
CV_249	9	M	1	0	0	0	0	0	0	1	1	1	0	0	1	4	7	36	1	33	42	0	19	38	3	65	52	0	10	37	0	2	32		60	100	100	100	100	100	100	100	100	100	100	100	40	80	0
CV_25	18	M	1	1	0	0	0	0	0	1	1	0	1	0	0	4	4	35	0	10	36	1	64	47	2	30	41	0	5	34	1	21	39		100	100	100	100	100	100	100	100	100	100	100	100	100	100	50
CV_250	14	M	0	1	0	0	0	0	0	1	1	1	1	0	1	8	24	42	1	33	42	1	56	46	2	44	46	3	55	48	1	14	37		100	100	100	100	100	100	100	100	100	100	100	100	100	100	75
CV_251	18	F	0	0	0	1	0	0	0	0	0	0	0	0	0	3	2	32	0	7	34	2	91	59	0	5	30	0	3	30	1	17	37		30	100	100	100	100	100	100	100	100	100	100	100	100	100	75
CV_252	9	M	0	0	0	1	0	0	0	0	0	0	0	0	0	8	24	42	2	56	47	1	56	46	1	29	40	3	55	48	1	14	37		60	100	100	100	66	100	100	100	100	100	100	100	100	100	50
CV_253	18	F	1	0	0	0	0	0	0	1	1	1	0	0	1	10	24	42	1	19	39	1	74	50	2	31	42	5	62	60	1	17	37		60	100	100	100	100	100	100	100	100	100	100	100	100	100	50
CV_254	16	F	1	0	0	0	0	0	0	1	1	1	0	0	0	1	1	29	0	7	34	0	37	40	1	15	36	0	3	30	0	2	32		60	100	100	100	100	100	100	100	100	100	100	100	100	100	50
CV_255	14	F	1	0	0	0	0	0	0	1	1	1	0	0	0	4	9	38	2	55	47	1	64	48	0	17	37	0	11	37	1	21	39		100	100	100	100	100	100	100	100	100	100	100	100	100	100	50
CV_256	18	F	1	0	0	0	0	0	0	1	1	1	0	0	0	11	29	43	2	36	43	1	74	50	2	31	42	4	48	54	2	39	43		60	100	100	100	100	100	100	66	66	100	66	66	100	100	75
CV_257	18	M	1	0	0	0	0	0	0	1	1	1	0	0	0	9	25	42	2	46	45	2	84	55	2	30	41	2	27	42	1	21	39		85	66	100	100	100	100	100	100	66	66	100	100	100	100	25
CV_258	17	F	1	0	0	0	0	0	0	1	1	1	1	1	0	5	5	35	2	36	43	0	37	40	1	15	36	0	3	30	2	39	43		60	66	100	100	100	66	100	100	100	100	100	100	100	100	100
CV_259	18	M	1	0	0	0	0	0	0	0	1	0	1	0	0	15	58	50	1	29	41	2	84	55	6	97	66	5	73	53	1	21	39		0	66	66	33	100	66	100	66	66	66	66	66	100	100	50
CV_26	18	F	1	1	0	0	0	0	0	1	1	1	1	0	1	19	71	54	4	66	52	3	97	69	5	89	60	5	62	60	2	39	43		60	66	100	100	100	100	100	100	100	100	100	100	100	100	75
CV_260	10	F	0	1	0	0	0	1	0	1	1	0	1	1	1	9	37	45	1	36	42	1	64	48	3	73	53	3	52	47	1	21	39		30	100	100	100	100	100	100	100	100	100	100	100	100	100	50
CV_261	18	F	1	0	0	0	0	0	0	0	0	0	1	0	0	8	16	39	1	19	39	2	91	59	1	15	36	4	48	54	0	2	32		60	33	100	100	100	100	100	100	100	100	100	100	100	100	100
CV_262	14	M	0	1	0	0	0	0	1	1	1	0	1	0	0	9	31	44	3	73	53	1	56	46	2	44	46	2	42	44	1	14	37		60	100	100	100	100	100	100	100	100	100	100	100	100	100	75
CV_263	18	M	1	0	0	0	0	0	0	1	1	0	1	0	0	5	6	36	1	29	41	0	29	40	3	52	48	0	5	34	1	21	39		85	100	100	100	100	100	100	100	100	100	100	100	100	100	75
CV_264	10	F	1	0	0	0	0	0	0	1	1	1	1	0	0	3	6	37	0	13	37	1	64	48	0	17	37	2	40	44	0	5	33		100	100	100	100	100	100	100	100	100	100	100	100	100	100	50
CV_265	17	M	1	0	0	0	0	0	0	0	1	0	1	0	0	14	54	49	2	46	45	1	64	47	4	75	54	6	84	57	1	21	39		85	100	100	100	100	100	100	100	100	100	100	100	100	100	75
CV_266	15	F	0	1	0	0	0	0	0	1	1	1	0	0	1	10	45	46	1	36	42	1	64	48	3	73	53	4	64	51	1	21	39		30	100	100	100	100	100	100	100	100	100	100	100	80	80	50
CV_267	15	M	0	1	0	0	0	0	0	1	1	1	0	0	1	7	20	40	2	56	47	0	19	38	1	29	40	3	55	48	1	14	37		85	33	33	100	100	100	100	100	100	100	100	100	100	100	100
CV_268	18	M	0	1	0	0	0	0	0	1	1	1	0	0	1	5	6	36	0	10	36	0	29	40	0	4	29	2	27	42	3	67	50		30	0	0	0	0	0	0	0	0	0	0	0	60	60	25
CV_269	11	M	1	0	0	0	0	0	0	1	1	0	1	0	0	8	24	42	1	33	42	1	56	46	2	44	46	2	42	44	2	37	43		85	66	66	100	100	100	100	100	100	100	100	100	100	100	50
CV_27	18	F	1	1	0	0	0	0	0	1	1	1	1	0	1	17	61	52	4	66	52	1	74	50	5	89	60	4	48	54	3	58	49		85	100	100	100	100	100	100	100	100	100	100	100	100	100	75
CV_270	16	M	1	0	0	0	0	0	0	1	1	0	1	0	0	4	4	35	0	10	36	1	64	47	1	12	35	1	13	38	1	21	39		60	100	100	100	100	100	100	100	100	100	100	100	100	100	50
CV_271	17	M	1	0	0	0	0	0	0	1	1	0	1	0	0	16	64	52	3	62	50	2	84	55	4	75	54	5	73	53	2	47	45		85	66	33	100	100	100	100	100	100	100	100	100	100	100	50
CV_272	16	M	1	0	0	0	0	0	0	1	1	0	1	0	0	12	44	46	2	46	45	0	29	40	5	90	60	2	27	42	3	67	50		85	100	100	100	100	100	100	100	100	100	100	100	100	100	75
CV_273	18	F	1	0	0	0	0	0	0	1	1	0	1	0	0	13	41	46	3	52	47	0	37	40	3	56	48	5	62	60	2	39	43		30	100	100	100	100	100	100	100	100	100	100	100	100	100	100
CV_274	17	F	1	0	0	0	0	0	0	1	1	0	1	0	0	25	90	63	6	89	60	1	74	50	6	97	66	6	75	66	6	95	65		85	100	100	100	100	100	100	100	100	100	100	100	100	100	50
CV_275	13	M	1	0	0	0	0	0	0	1	1	0	1	0	0	17	76	56	4	86	58	0	19	38	2	44	46	8	95	67	3	62	49		60	66	100	100	100	100	100	100	100	100	100	100	100	100	50
CV_276	16	M	0	1	0	0	0	0	0	1	1	0	1	0	0	12	44	46	2	46	45	2	84	55	0	4	29	5	73	53	3	67	50		100	100	100	100	100	100	100	100	100	100	100	100	100	100	50
CV_277	18	M	0	1	0	0	0	1	0	1	0	0	1	0	0	10	30	43	3	62	50	1	64	47	2	30	41	3	46	45	1	21	39		60	66	66	100	100	100	100	100	100	100	100	100	100	100	100
CV_28	12	F	1	1	0	0	0	0	0	1	0	0	1	0	0	5	15	39	1	36	42	0	34	40	0	17	37	3	52	47	1	21	39		85	100	100	100	100	100	100	66	66	66	66	66	80	40	25
CV_29	18	F	1	1	0	0	0	0	0	1	1	0	0	0	0	6	7	36	2	36	43	0	37	40	0	5	30	3	35	48	1	17	37		85	100	100	100	100	100	100	100	100	100	100	100	100	100	75
CV_3	18	F	1	1	0	1	0	1	0	1	1	0	1	1	1	17	61	52	3	52	47	1	74	50	3	56	48	8	93	78	2	39	43		30	100	100	100	100	100	100	66	66	66	66	33	60	20	50
CV_30	18	M	1	1	0	0	0	0	0	1	1	0	1	0	0	4	4	35	0	10	36	0	29	40	3	52	48	1	13	38	0	3	33		85	100	100	100	100	100	100	100	100	100	100	100	100	100	75
CV_31	16	F	1	1	0	0	0	0	0	1	1	1	1	0	1	7	11	37	1	19	39	0	37	40	2	31	42	2	23	42	2	39	43		85	100	100	100	100	100	100	100	100	100	100	100	100	100	100
CV_32	11	M	1	1	0	0	0	0	0	1	1	0	1	0	0	5	10	37	2	56	47	0	19	38	1	29	40	0	10	37	2	37	43		85	100	100	100	100	100	100	100	100	100	100	100	100	100	50
CV_33	17	F	1	1	0	0	0	0	0	1	1	0	1	0	0	3	2	32	0	7	34	1	74	50	0	5	30	0	3	30	2	39	43		100	100	100	100	100	100	100	100	100	100	100	100	100	100	50
CV_34	18	F	1	1	0	0	0	0	0	1	1	0	1	0	0	7	11	37	1	19	39	1	74	50	4	77	54	0	3	30	1	17	37		100	100	100	100	100	100	100	100	100	100	100	100	100	100	50
CV_35	18	F	1	1	0	0	0	0	0	1	1	0	1	0	0	18	66	53	2	36	43	0	37	40	5	89	60	7	86	72	4	75	54		60	33	33	33	66	66	100	100	66	66	100	100	100	100	75
CV_36	17	M	1	1	0	0	0	0	0	1	1	0	1	0	0	4	4	35	0	10	36	0	29	40	3	52	48	1	13	38	0	3	33		85	66	66	66	100	100	100	100	100	100	100	100	100	100	100
CV_37	11	M	1	1	0	0	0	0	0	1	1	0	1	0	0	8	24	42	3	73	53	1	56	46	0	10	34	2	42	44	2	37	43		85	100	100	100	100	100	100	100	100	100	100	100	100	100	75
CV_38	11	F	1	1	0	0	0	0	0	1	1	0	1	0	1	11	52	48	2	55	47	1	64	48	2	54	48	4	64	51	2	42	44		85	33	33	66	66	100	100	100	100	66	100	100	100	100	50
CV_39	15	M	1	1	0	0	0	0	0	1	1	1	1	0	0	4	7	36	1	33	42	1	56	46	1	29	40	0	10	37	1	14	37		100	100	100	100	100	100	100	100	100	100	100	100	100	100	25
CV_4	15	M	1	1	0	1	0	1	0	1	1	1	1	1	0	8	24	42	0	13	36	1	56	46	3	65	52	3	55	48	1	14	37		85	100	100	100	100	100	100	100	100	100	100	100	100	100	75
CV_40	11	M	1	1	0	0	0	0	0	0	1	0	0	0	0	3	4	34	0	13	36	0	19	38	0	10	34	1	25	40	2	37	43		60	66	100	100	100	66	100	100	100	100	100	100	100	100	75
CV_41	18	M	1	0	1	0	1	0	0	1	1	0	1	0	0	10	30	43	3	62	50	1	64	47	1	12	35	3	46	45	2	47	45		30	66	100	100	100	100	100	100	100	100	100	100	80	80	50
CV_42	18	M	1	0	0	0	1	0	0	0	1	1	0	0	1	9	25	42	1	29	41	0	29	40	2	30	41	3	46	45	3	67	50		60	100	100	100	100	100	100	100	100	100	100	100	100	100	100
CV_43	15	M	1	0	0	0	1	0	0	1	1	0	1	0	0	4	7	36	1	33	42	1	56	46	0	10	34	1	25	40	1	14	37		60	100	100	100	100	100	100	100	100	100	100	100	100	80	50
CV_44	12	M	1	0	0	0	1	0	0	1	1	0	1	0	0	6	15	39	1	33	42	0	19	38	1	29	40	2	42	44	2	37	43		85	100	100	100	100	100	100	100	100	100	100	100	80	80	50
CV_45	18	F	1	0	0	0	1	0	0	1	1	0	1	0	0	6	7	36	3	52	47	1	74	50	1	15	36	0	3	30	1	17	37		60	100	100	100	100	100	100	100	100	100	100	100	80	80	50
CV_46	18	F	1	0	0	0	1	0	0	1	1	0	1	0	0	6	7	36	0	7	34	1	74	50	2	31	42	2	23	42	1	17	37		85	66	100	100	100	100	100	100	100	100	100	66	80	100	75
CV_47	18	F	1	0	0	0	1	0	0	1	0	0	1	0	0	2	1	30	0	7	34	0	37	40	0	5	30	1	11	36	1	17	37		30	100	100	100	100	100	100	100	100	100	100	100	100	100	25
CV_48	13	F	1	0	0	0	1	0	0	1	1	0	1	0	0	25	95	67	5	90	61	4	>98	73	2	54	48	8	94	65	6	95	66		60	33	33	66	100	100	100	100	100	100	100	100	60	60	50
CV_49	14	F	1	0	0	1	0	1	1	1	1	0	1	1	1	28	97	71	5	90	61	5	>98	81	5	94	64	7	91	62	6	95	66		30	66	100	100	100	66	33	33	33	33	66	66	60	60	50
CV_5	18	F	1	1	0	0	0	1	0	1	1	0	1	0	0	2	1	30	1	19	39	0	37	40	0	5	30	0	3	30	1	17	37		100	100	100	100	100	100	100	100	100	100	100	100	100	100	75
CV_50	13	F	1	0	0	0	0	1	0	1	1	0	1	0	0	16	72	54	4	82	56	0	34	40	5	94	64	5	76	55	2	42	44		85	100	100	100	100	100	100	66	66	66	66	66	100	100	50
CV_51	9	M	1	0	0	0	0	0	1	0	0	0	0	0	0	5	10	37	1	33	42	2	82	54	2	44	46	0	10	37	0	2	32		85	100	100	100	100	100	100	100	100	100	100	100	100	100	100
CV_52	12	M	1	0	0	0	0	0	1	0	0	0	0	0	0	7	20	40	2	56	47	1	56	46	0	10	34	2	42	44	2	37	43		85	100	100	100	100	100	100	100	100	100	100	100	100	100	50
CV_53	15	F	1	0	0	0	0	0	1	0	0	0	0	0	0	12	55	49	3	69	52	0	34	40	1	38	42	6	83	58	2	42	44		100	100	100	100	100	100	100	100	100	100	100	100	100	100	50
CV_54	18	F	1	0	0	0	0	0	1	0	0	0	0	0	0	30	97	70	7	93	65	2	91	59	4	77	54	10	>98	90	7	98	71		60	33	100	100	100	100	100	100	100	66	66	100	100	100	75
CV_55	18	F	1	0	0	0	0	0	1	1	0	0	1	0	0	15	52	49	3	52	47	0	37	40	3	56	48	8	93	78	1	17	37		85	0	33	100	100	66	100	66	100	66	66	100	80	100	50
CV_56	18	F	1	0	0	0	0	0	1	0	1	1	0	0	1	20	75	56	2	36	43	4	>98	78	3	56	48	6	75	66	5	90	60		85	66	66	66	66	66	66	66	66	66	66	66	80	80	50
CV_57	10	M	1	0	0	0	0	0	1	1	1	0	1	0	0	12	51	48	4	86	58	2	82	54	3	65	52	2	42	44	1	14	37		30	33	66	100	100	100	100	66	100	66	66	100	80	80	50
CV_58	15	F	1	0	1	0	0	0	0	0	1	0	1	0	0	7	24	42	1	36	42	0	34	40	0	17	37	1	26	40	5	90	61		60	100	100	100	100	100	100	100	100	100	100	100	100	100	50
CV_59	10	F	1	0	1	0	0	0	0	0	1	0	0	0	1	3	6	37	0	13	37	2	85	56	0	17	37	0	11	37	1	21	39		60	33	33	66	66	100	100	100	100	66	66	66	100	100	50
CV_6	18	F	1	1	0	0	0	1	0	1	1	0	1	0	0	5	5	35	1	19	39	1	74	50	1	15	36	1	11	36	1	17	37		85	100	100	100	100	100	100	100	100	100	100	100	100	100	75
CV_60	14	M	1	0	1	0	0	0	0	0	1	1	0	0	0	3	4	34	0	13	36	0	19	38	1	29	40	0	10	37	2	37	43		60	100	100	100	100	100	100	100	100	100	100	100	100	100	75
CV_61	14	F	1	0	1	0	0	0	0	1	1	1	0	0	0	9	37	45	2	55	47	0	34	40	3	73	53	4	64	51	0	5	33		60	100	100	100	100	100	100	100	100	66	100	100	100	100	50
CV_62	18	M	1	0	1	0	0	0	0	1	1	1	0	0	1	6	10	38	1	29	41	0	29	40	1	12	35	3	46	45	1	21	39		85	100	100	100	100	100	100	100	100	100	100	100	100	100	75
CV_63	13	F	1	0	1	0	0	0	0	0	1	1	0	0	0	16	72	54	3	69	52	1	64	48	5	94	64	4	64	51	3	62	50		85	100	100	100	100	100	100	100	100	100	100	100	100	100	0
CV_64	15	M	1	0	1	0	0	0	0	0	1	1	0	0	0	11	44	47	2	56	47	3	93	61	1	29	40	3	55	48	2	37	43		60	100	100	100	100	100	100	100	100	66	100	100	80	80	50
CV_65	18	M	0	1	1	0	0	0	1	1	1	0	1	1	1	11	38	45	2	46	45	1	64	47	3	52	48	2	27	42	3	67	50		60	66	100	100	100	100	100	100	100	66	100	100	80	80	50
CV_66	16	F	1	0	0	1	0	0	0	1	0	0	1	1	0	14	47	47	2	36	43	2	91	59	4	77	54	2	23	42	4	75	54		30	100	100	100	100	100	100	66	100	100	100	100	100	100	50
CV_67	16	F	0	1	1	0	0	0	1	1	1	0	1	1	1	7	11	37	0	7	34	0	37	40	5	89	60	2	23	42	0	2	32		60	100	100	100	100	100	100	100	100	100	100	100	100	100	75
CV_68	18	M	0	1	1	0	0	0	1	1	1	0	1	1	1	7	14	39	0	10	36	0	29	40	3	52	48	2	27	42	2	47	45		60	100	100	100	100	100	100	66	66	66	66	66	100	100	50
CV_69	18	M	0	1	1	0	0	0	1	1	1	0	1	1	1	20	81	57	4	78	55	0	29	40	3	52	48	9	96	69	4	82	56		60	33	33	66	66	100	100	33	33	33	66	66	60	80	100
CV_7	11	F	1	1	0	0	0	1	0	1	1	0	1	0	0	2	5	35	0	13	37	0	34	40	0	17	37	1	26	40	1	21	39		85	100	100	100	100	100	100	100	100	100	100	100	100	100	50
CV_70	15	M	0	1	1	0	0	0	1	1	1	0	1	0	0	8	24	42	2	56	47	1	56	46	2	44	46	2	42	44	1	14	37		60	66	100	100	100	100	100	100	100	100	100	100	100	100	50
CV_71	18	F	0	1	1	0	0	0	1	1	1	0	1	0	1	27	94	66	4	66	52	1	74	50	6	97	66	11	>98	96	5	90	60		30	33	100	100	100	100	100	66	33	100	100	100	60	80	25
CV_72	18	F	0	1	1	0	0	0	1	1	1	0	1	1	1	11	29	43	2	36	43	0	37	40	4	77	54	4	48	54	1	17	37		30	0	33	66	66	66	100	33	66	66	66	66	80	80	75
CV_73	17	F	0	1	1	0	0	0	1	1	1	0	1	0	1	18	66	53	3	52	47	2	91	59	1	15	36	7	86	72	5	90	60		60	33	66	100	100	100	100	66	100	100	100	100	60	60	50
CV_74	18	M	0	1	1	0	0	0	1	1	1	0	1	0	0	8	19	41	3	62	50	0	29	40	2	30	41	2	27	42	1	21	39		60	66	100	100	100	100	100	100	100	100	100	100	100	100	75
CV_75	14	F	0	1	1	0	0	0	1	1	1	0	1	0	0	11	52	48	3	69	52	0	34	40	4	85	59	3	52	47	1	21	39		60	33	66	66	100	100	100	66	66	66	66	66	100	100	75
CV_76	17	F	0	1	1	0	0	0	1	0	1	0	1	0	1	1	1	29	0	7	34	0	37	40	0	5	30	0	3	30	1	17	37		60	100	100	100	100	100	100	100	100	100	100	100	100	100	100
CV_77	16	M	0	1	1	0	0	0	1	1	1	0	1	0	0	16	64	52	3	62	50	1	64	47	4	75	54	6	84	57	2	47	45		60	100	100	100	100	100	100	100	100	100	100	100	100	100	75
CV_78	18	M	0	1	1	0	0	0	1	1	1	0	1	0	0	23	88	62	3	62	50	1	64	47	5	90	60	10	98	73	4	82	56		85	100	100	100	100	100	100	100	100	100	100	100	100	100	50
CV_79	17	M	0	1	1	0	0	0	1	1	1	0	1	0	0	4	4	35	0	10	36	1	64	47	0	4	29	2	27	42	1	21	39		85	100	100	100	100	100	100	100	100	100	100	100	100	100	75
CV_8	12	M	1	1	0	0	0	1	0	1	1	0	1	0	0	6	15	39	1	33	42	1	56	46	2	44	46	1	25	40	1	14	37		85	100	100	100	100	100	100	100	100	100	100	100	100	100	100
CV_80	18	M	0	1	1	0	0	0	1	1	1	0	1	0	0	13	48	48	3	62	50	0	29	40	4	75	54	5	73	53	1	21	39		60	66	100	100	100	100	100	100	100	100	100	100	100	100	75
CV_81	11	M	0	1	1	0	0	0	1	0	1	0	1	0	0	15	66	53	2	56	47	0	19	38	4	84	57	6	88	60	3	62	49		85	33	100	100	100	100	100	100	66	100	100	66	80	100	50
CV_82	18	F	0	1	1	0	0	0	1	0	0	0	1	0	0	25	90	63	0	7	34	2	91	59	4	77	54	10	>98	90	2	39	43		85	33	100	100	100	100	100	100	100	66	100	100	100	100	50
CV_83	18	F	0	1	1	0	0	0	1	1	1	0	1	0	0	12	34	45	2	36	43	0	37	40	3	56	48	5	62	60	2	39	43		60	0	100	100	100	100	100	33	33	33	66	66	100	100	50
CV_84	18	F	0	1	1	0	0	0	1	0	0	0	1	0	0	12	34	45	4	66	52	4	>98	78	0	5	30	3	35	48	1	17	37		30	33	66	66	33	100	100	33	66	66	66	66	60	100	50
CV_85	15	M	0	1	1	0	0	0	1	0	0	0	1	0	0	3	4	34	0	13	36	1	56	46	1	29	40	0	10	37	1	14	37		30	100	100	100	100	100	100	100	100	100	100	100	100	100	75
CV_86	17	M	0	1	1	0	0	0	1	1	0	0	1	1	0	11	38	45	1	29	41	1	64	47	5	90	60	3	46	45	1	21	39		0	0	0	66	66	33	33	66	100	66	66	66	100	100	50
CV_87	13	M	0	1	1	0	0	0	1	1	1	0	1	0	0	16	71	54	2	56	47	1	56	46	5	95	63	4	68	52	4	81	54		30	33	33	66	66	100	100	66	66	66	66	66	80	80	50
CV_88	18	M	1	0	0	0	0	0	0	0	0	0	0	0	0	3	3	33	1	29	41	0	29	40	0	4	29	1	13	38	1	21	39		60	100	100	100	100	100	100	100	100	100	100	100	100	100	50
CV_89	9	M	1	0	0	0	0	0	0	0	0	0	0	0	0	0	0	30	0	13	36	0	19	38	0	10	34	0	10	37	0	2	32		60	100	100	100	100	100	100	100	100	100	100	100	100	100	75
CV_9	17	M	1	1	0	0	0	1	0	1	1	0	1	0	0	16	64	52	0	10	36	4	98	71	4	75	54	6	84	57	2	47	45		30	100	100	100	100	100	100	33	33	33	66	66	100	100	50
CV_90	13	F	1	0	0	0	0	0	0	0	0	0	0	0	0	13	61	50	2	55	47	0	34	40	2	54	48	6	83	58	3	62	50		60	100	100	100	100	100	100	100	100	100	100	100	80	60	50
CV_91	15	F	1	0	0	0	0	0	0	0	1	0	0	0	0	5	15	39	0	13	37	1	64	48	1	38	42	2	40	44	1	21	39		60	100	100	100	100	100	100	100	66	33	33	100	100	100	50
CV_92	16	F	0	1	1	0	0	0	1	1	1	0	1	1	1	7	11	37	2	36	43	0	37	40	2	31	42	2	23	42	1	17	37		30	33	66	100	100	100	100	66	66	66	66	66	60	40	75
CV_93	15	M	1	0	0	0	0	0	0	0	0	0	0	0	0	20	89	60	3	73	53	2	82	54	2	44	46	8	95	67	5	89	60		85	100	100	100	100	100	100	100	66	100	100	100	60	100	50
CV_94	14	M	1	0	0	0	0	0	0	0	0	0	0	0	0	6	15	39	0	13	36	1	56	46	1	29	40	2	42	44	2	37	43		60	100	100	100	100	100	100	100	100	100	100	100	100	100	50
CV_95	13	F	0	1	1	0	0	0	1	1	1	0	1	0	0	15	69	53	2	55	47	2	85	56	2	54	48	7	91	62	2	42	44		85	0	33	33	33	33	66	33	33	33	33	33	80	80	75
CV_96	11	F	1	0	0	0	0	0	0	0	0	0	0	0	0	7	24	42	3	69	52	0	34	40	1	38	42	1	26	40	2	42	44		30	100	100	100	100	100	100	100	100	100	100	100	100	100	50
CV_97	17	M	0	1	1	0	0	0	1	1	1	0	1	0	0	7	14	39	3	62	50	0	29	40	1	12	35	1	13	38	2	47	45		60	66	66	66	33	100	100	66	66	66	66	66	80	80	50
CV_98	16	F	0	1	0	0	0	0	1	1	0	0	1	0	0	5	5	35	0	7	34	1	74	50	1	15	36	0	3	30	3	58	49		85	100	100	100	100	100	100	66	33	100	100	100	100	100	50
CV_99	17	F	0	1	1	0	0	1	1	1	1	0	1	1	1	4	3	33	1	19	39	0	37	40	1	15	36	2	23	42	0	2	32		30	0	33	66	66	100	100	33	66	33	33	33	60	60	50
																9.6383
[truncated: 64 more columns]
